# Supplementary material for: Maternal Zinc, Copper, and Selenium Intakes during Pregnancy and Congenital Heart Defects
Source: Nutrients. 2022 Mar 2;14(5):1055. doi: 10.3390/nu14051055 (PMC8912688; doi:10.3390/nu14051055)
Supplement: Supplementary file 1 [file nutrients-14-01055-s001.zip]

Archive with 1 entries (1 files):
- nutrients-1547451-supplementary.pdf
